# Supplementary material for: The role of procalcitonin and presepsin in the septic febrile neutropenia in acute leukemia patients
Source: PLoS One. 2021 Jul 29;16(7):e0253842. doi: 10.1371/journal.pone.0253842 (PMC8321513; doi:10.1371/journal.pone.0253842)
Supplement: S1 Data — (XLSX) [file pone.0253842.s002.xlsx]

## Sheet: ورقة1
				Patient's number	Infections	PSPN day1	PCT day1	CRP day1	PSPN day3	PCT day3	CRP day3
				1	2	5	3.9	90.7	3.4	1.8	237.9
				2	2	3.2	7.8	103.3	4.6	5.7	60.3
				3	1	1.1	2.3	82.3	0.4	1.7	34
				4	2	2.4	34.6	85.3	5.6	12.8	43.4
				5	2	5	6.7	70.7	4	3.2	40.5
				6	2	2.9	5.6	97	5.6	8.9	134
				7	1	5.4	2.9	54.9	6.6	1.9	79.3
				8	2	5.5	5.6	97.6	4.5	9.8	120
				9	2	2.8	6.7	60	4.3	2.4	146.4
				10	2	3.1	4.3	109.8	5.1	9.7	123
				11	1	2.7	9.8	122.6	6.8	10.9	60.6
				12	1	2.9	4.2	79.3	5.2	2.3	140
				13	1	3.8	0.17	55.5	1.89	15.19	152.5
				14	3	4.2	8.9	85.5	5.9	10.4	130.5
				15	1	3.9	1.45	154.3	1.8	3.8	67.4
				16	3	2.7	12.8	110	6.7	20.6	84.18
				17	2	4.6	7.6	126	3.5	12	147.6
				18	3	2.7	12.6	105.3	6.4	9.7	43.2
				19	2	2.4	5.7	65.8	5	9.6	28.6
				20	3	3.6	17.5	79	5.8	9.2	132
				21	2	2.8	5.9	154	4.3	7.8	113
				22	3	3.1	12.8	120.7	4.7	4.7	57.3
				23	2	3.4	8.9	65.6	4.7	6.8	82.9
				24	1	1.3	0.7	43.2	2.7	0.1	125.2
				25	3	4.7	13.4	102	6.8	2.06	135.4
				26	3	3.8	32	123	5.9	19	13.7
				27	3	3.8	45.3	135	5.6	2.6	280.6
				28	2	2.7	6.9	110	4.8	9.9	30
				29	3	3.9	29.9	140	6.3	28.6	90
				30	1	2.7	1.1	164.7	4.6	1.3	128
				31	1	1.6	1.1	112.8	4.7	1.17	11
				32	3	2.6	9.8	67.8	5.2	23.8	93.9
				33	1	1.6	1.24	66.4	1.4	0.7	10.98
				34	3	3.6	17.9	110	6.5	23.7	84.18
				35	3	4.4	8	110	6.3	28.9	84.18
				36	1	5.4	0.6	54.9	6.6	0.6	79.3
				37	3	5.9	22.8	110	3.7	10.7	84.18
				38	3	6.2	17	110	3.2	2.85	84.18
				39	1	2.9	2.3	8.9	5.6	0.11	1.22
				40	1	0.9	0.4	79.3	5.2	0.1	140
				41	1	3.8	0.17	55.5	1.89	15.19	152.5
				42	1	0.9	0.51	79.3	5.2	0.23	140
				43	3	5.7	4.56	87	3.5	15.19	152.5
				44	2	2	1.93	21.9	0.56	0.81	145.3
				45	2	1.9	3.4	22	0.55	0.81	110
				46	2	1.8	1.93	43.7	0.54	0.81	132
				47	1	1.6	1.24	66.4	1.4	0.1	10.98
				48	1	1.7	1.3	110	4.4	3.5	84.18
				49	2	3.7	15	32.9	6.1	20	130.2
				50	1	1.4	3.5	8.9	4.3	1.8	1.22
				51	1	1.4	3.2	20	3.9	1.8	15
				52	1	1.4	2.3	22	3.8	1.1	14
				53	2	5	0.1	40.2	0.5	0.1	14
				54	3	2.7	15.8	122.6	6.8	13.2	39.6
				55	3	2.9	23.4	140	6.8	6.7	56
				56	3	4	15.6	134.5	6.8	16	78
				57	3	3.8	12.2	97	6.3	9	98
				58	3	4.3	11.8	94	6.7	39	139
				59	3	2.7	11.1	120	6.8	6	146
				60	3	6.8	11.7	132.4	3,6	7	90.8
					1.Fever of unkown origin
					2.Local infection
					3.Bacteremia
